# Supplementary material for: Antimicrobial Susceptibility Profiles of Staphylococcus aureus and Streptococcus spp. Isolates from Clinical Cases of Waterfowl in Hungary Between 2022 and 2023
Source: Antibiotics (Basel). 2025 May 12;14(5):496. doi: 10.3390/antibiotics14050496 (PMC12108361; doi:10.3390/antibiotics14050496)
Supplement: Supplementary file 1 [file antibiotics-14-00496-s001.zip]

Archive with 2 entries (2 files):
- Supplementary excel.xlsx
- Supplementary materials.pdf
