# Supplementary material for: Antimicrobial Susceptibility Profiles of Staphylococcus aureus and Streptococcus spp. Isolates from Clinical Cases of Waterfowl in Hungary Between 2022 and 2023
Source: Antibiotics (Basel). 2025 May 12;14(5):496. doi: 10.3390/antibiotics14050496 (PMC12108361; doi:10.3390/antibiotics14050496)
Supplement: Supplementary file 1 [file antibiotics-14-00496-s001.zip › Supplementary excel.xlsx]

## Sheet: Staphylococcus aureus
Bacteria	Animal	Organ	Identity	Amoxicillin	Amoxicillin-clavulanic acid	Ceftriaxone	Imipenem	Neomycin	Spectinomycin	Doxycycline	Florfenicol	Tylosin	Tiamulin	Lincomycin	Enrofloxacin	Colistin	Potentiated sulphonamide	Vancomycin	Town	Region
Staphylococcus aureus	duck	articulation	1/SA/K/2022	0.5	0.5	1	0.015	256	512	2	4	128	0.5	512	1	1024	1	0.5	Kiskunfélegyháza	Dél-Alföld
Staphylococcus aureus	duck	liver	2/SA/K/2022	512	64	512	2	512	1024	32	512	1024	1024	1024	128	1024	64	0.5	Forráskút	Dél-Alföld
Staphylococcus aureus	goose	articulation	3/SA/L/2022	0.25	0.25	16	0.125	32	256	2	8	64	64	64	4	512	32	4	Csólyospálos	Dél-Alföld
Staphylococcus aureus	goose	liver	4/SA/L/2022	0.06	0.06	0.125	0.06	16	32	8	2	0.125	128	128	0.5	16	2	0.5	Tiszaalpár	Dél-Alföld
Staphylococcus aureus	goose	liver	5/SA/L/2022	0.06	0.125	0.125	0.03	64	64	8	1	0.125	16	1	1	32	1	1	Soltvadkert	Dél-Alföld
Staphylococcus aureus	goose	liver	6/SA/L/2022	64	0.125	0.125	0.03	32	64	0.125	1	0.125	4	1	0.5	32	1	0.5	Kecskemét	Dél-Alföld
Staphylococcus aureus	goose	liver	7/SA/L/2022	0.5	0.5	8	0.06	32	64	0.125	8	2	1	2	2	32	2	2	Kiskunmajsa	Dél-Alföld
Staphylococcus aureus	goose	liver	8/SA/L/2022	4	4	4	0.03	64	64	0.125	16	4	4	4	0.125	32	1	4	Hevesvezekény	Észak-Magyarország

## Sheet: Streptococcus
Bacteria	Animal	Organ	Identity	Amoxicillin	Amoxicillin-clavulanic acid	Ceftriaxone	Imipenem	Neomycin	Spectinomycin	Doxycycline	Florfenicol	Tylosin	Tiamulin	Lincomycin	Enrofloxacin	Colistin	Potentiated sulphonamide	Vancomycin	Town	Region
Streptococcus spp.	duck	articulation	1/S/K/2023	1	8	4	1	128	256	32	32	1024	1024	1024	1	1	64	0.5	Dévaványa	Dél-Alföld
Streptococcus spp.	duck	liver	2/S/K/2023	0.5	0.5	0.5	1	512	256	0.03	2	0.5	128	32	0.5	1024	0.5	0.5	Dévaványa	Dél-Alföld
Streptococcus spp.	duck	pericardium	3/S/K/2023	1	1	2	0.125	512	1024	16	256	256	128	512	0.5	128	64	0.5	Pusztamérges	Dél-Alföld
Streptococcus spp.	duck	liver	4/S/K/2023	1	8	4	1	64	1024	32	512	1024	1024	1024	1	16	64	0.5	Alsótold	Észak-Magyarország
Streptococcus spp.	goose	pericardium	5/S/L/2023	8	8	0.06	0.03	512	128	32	8	512	128	512	0.25	16	64	0.125	Lad, Hungary	Dél-Dunántúl
Streptococcus spp.	goose	liver	6/S/L/2023	0.5	0.5	0.06	0.06	64	64	32	128	32	16	64	4	16	0.125	0.125	Tiszaalpár	Dél-Alföld
Streptococcus spp.	goose	liver	7/S/L/2023	0.03	0.03	0.06	0.03	64	64	0.125	0.5	0.125	0.25	0.125	1	16	2	0.25	Csólyospálos	Dél-Alföld
Streptococcus spp.	goose	liver	8/S/L/2023	0.06	0.06	0.03	0.03	64	64	4	8	0.125	32	1	2	32	4	0.25	Bócsa	Dél-Alföld
Streptococcus spp.	goose	liver	9/S/L/2023	0.06	0.06	0.06	0.03	64	64	16	8	128	32	2	0.5	16	2	0.5	Orgovány	Dél-Alföld
Streptococcus spp.	goose	liver	10/S/l/2023	0.125	0.125	0.06	0.03	64	64	16	4	0.125	32	2	1	16	2	0.25	Gyöngyöspata	Észak-Magyarország
Streptococcus spp.	goose	liver	11/S/L/2023	2	1	0.06	0.06	64	64	16	2	16	128	16	32	32	8	0.5	Szank	Dél-Alföld
Streptococcus spp.	goose	liver	12/S/L/2023	0.125	0.125	0.03	0.125	64	64	32	2	0.125	128	8	0.25	32	2	0.5	Ludas	Észak-Alföld
Streptococcus spp.	goose	liver	13/S/L/2023	2	8	32	2	64	64	128	128	128	128	128	4	32	8	0.5	Mélykút	Dél-Alföld
Streptococcus spp.	goose	lung	14/S/L/2023	8	8	1	0.125	256	256	16	512	1024	1024	1024	8	16	1	0.5	Csólyospálos	Dél-Alföld
Streptococcus spp.	goose	liver	15/S/L/2023	0.5	0.5	0.125	0.03	64	64	32	8	8	128	128	2	32	8	4	Csólyospálos	Dél-Alföld
Streptococcus spp.	goose	liver	16/S/L/2023	0.125	0.125	0.125	0.03	64	64	4	2	4	64	128	0.5	32	4	0.5	Bócsa	Dél-Alföld
Streptococcus spp.	goose	liver	17/S/L/2023	0.5	0.5	0.03	0.125	64	1024	32	8	512	256	1024	0.5	2	0.125	0.5	Újkígyós	Dél-Alföld
Streptococcus spp.	goose	liver	18/S/L/2023	0.5	0.5	0.03	0.03	64	512	16	64	64	64	512	0.5	128	2	0.5	Kunbaracs	Dél-Alföld
Streptococcus spp.	goose	liver	19/S/l/2023	8	8	4	0.06	64	128	4	4	512	128	1024	16	16	64	0.5	Alsótold	Észak-Magyarország
